# Supplementary material for: A Robust One-Step Recombineering System for Enterohemorrhagic Escherichia coli
Source: Microorganisms. 2022 Aug 23;10(9):1689. doi: 10.3390/microorganisms10091689 (PMC9504302; doi:10.3390/microorganisms10091689)
Supplement: Supplementary file 1 [file microorganisms-10-01689-s001.zip]

Archive with 1 entries (1 files):
- microorganisms-1841403-supplementary.pdf
